# Supplementary material for: Ovarian Endometrioid and Clear Cell Carcinomas with Low Prevalence of Microsatellite Instability: A Unique Subset of Ovarian Carcinomas Could Benefit from Combination Therapy with Immune Checkpoint Inhibitors and Other Anticancer Agents
Source: Healthcare (Basel). 2022 Apr 7;10(4):694. doi: 10.3390/healthcare10040694 (PMC9032309; doi:10.3390/healthcare10040694)
Supplement: Supplementary file 1 [file healthcare-10-00694-s001.zip]

Archive with 1 entries (1 files):
- healthcare-1603752 supplementary.pdf
